# Supplementary material for: Pleiotropic effects of PAB1 deletion: Extensive changes in the yeast proteome, transcriptome, and translatome
Source: PLoS Genet. 2024 Sep 5;20(9):e1011392. doi: 10.1371/journal.pgen.1011392 (PMC11407637; doi:10.1371/journal.pgen.1011392)
Supplement: S1 Table — (XLSX) [file pgen.1011392.s011.xlsx]

## Sheet: pab1dpbp1d vs pbp1d Up
query	significant	p_value	term_size	query_size	intersection_size	precision	recall	term_id	source	term_name	effective_domain_size	source_order	parents
Up	TRUE	3.15725e-31	775	517	160	0.309478	0.206452	GO:0044281	GO:BP	small molecule metabolic process	6518	11317	GO:0008152
Up	TRUE	1.23117e-16	2038	517	256	0.495164	0.125613	GO:1901564	GO:BP	organonitrogen compound metabolic process	6518	22098	c("GO:0006807", "GO:0071704")
Up	TRUE	1.01868e-15	780	517	131	0.253385	0.167949	GO:1901575	GO:BP	organic substance catabolic process	6518	22105	c("GO:0009056", "GO:0071704")
Up	TRUE	1.20875e-15	381	517	83	0.160542	0.217848	GO:0019752	GO:BP	carboxylic acid metabolic process	6518	6252	GO:0043436
Up	TRUE	9.63169e-15	401	517	84	0.162476	0.209476	GO:0006082	GO:BP	organic acid metabolic process	6518	1967	c("GO:0044237", "GO:0044281", "GO:0071704")
Up	TRUE	1.00855e-14	159	517	49	0.0947776	0.308176	GO:0044282	GO:BP	small molecule catabolic process	6518	11318	c("GO:0009056", "GO:0044281")
Up	TRUE	2.43634e-14	399	517	83	0.160542	0.20802	GO:0043436	GO:BP	oxoacid metabolic process	6518	11048	GO:0006082
Up	TRUE	1.03375e-13	456	517	89	0.172147	0.195175	GO:1901565	GO:BP	organonitrogen compound catabolic process	6518	22099	c("GO:1901564", "GO:1901575")
Up	TRUE	1.52946e-13	997	517	149	0.288201	0.149448	GO:0009056	GO:BP	catabolic process	6518	3269	GO:0008152
Up	TRUE	4.87764e-12	3857	517	387	0.748549	0.100337	GO:0008152	GO:BP	metabolic process	6518	3159	GO:0008150
Up	TRUE	6.87662e-12	357	517	73	0.141199	0.204482	GO:0044283	GO:BP	small molecule biosynthetic process	6518	11319	c("GO:0009058", "GO:0044281")
Up	TRUE	2.15211e-11	273	517	61	0.117988	0.223443	GO:0055086	GO:BP	nucleobase-containing small molecule metabolic process	6518	14702	c("GO:0006139", "GO:0044281")
Up	TRUE	1.0506e-10	231	517	54	0.104449	0.233766	GO:0009117	GO:BP	nucleotide metabolic process	6518	3323	GO:0006753
Up	TRUE	1.23362e-10	239	517	55	0.106383	0.230126	GO:0006753	GO:BP	nucleoside phosphate metabolic process	6518	2478	c("GO:0006796", "GO:0019637", "GO:0055086")
Up	TRUE	1.52495e-10	17	517	14	0.0270793	0.823529	GO:0010499	GO:BP	proteasomal ubiquitin-independent protein catabolic process	6518	4225	GO:0010498
Up	TRUE	2.29441e-09	131	517	37	0.0715667	0.282443	GO:0006979	GO:BP	response to oxidative stress	6518	2635	GO:0006950
Up	TRUE	3.77144e-09	3668	517	364	0.704062	0.0992366	GO:0071704	GO:BP	organic substance metabolic process	6518	17374	GO:0008152
Up	TRUE	8.1874e-09	183	517	44	0.0851064	0.240437	GO:0006163	GO:BP	purine nucleotide metabolic process	6518	2018	c("GO:0009117", "GO:0072521")
Up	TRUE	8.77217e-09	4984	517	454	0.878143	0.0910915	GO:0009987	GO:BP	cellular process	6518	3849	GO:0008150
Up	TRUE	9.80202e-09	198	517	46	0.0889749	0.232323	GO:0072521	GO:BP	purine-containing compound metabolic process	6518	17940	c("GO:0006725", "GO:0034641", "GO:0046483", "GO:1901360", "GO:1901564")
Up	TRUE	1.35369e-08	107	517	32	0.0618956	0.299065	GO:0046395	GO:BP	carboxylic acid catabolic process	6518	12523	c("GO:0016054", "GO:0019752")
Up	TRUE	1.78352e-08	108	517	32	0.0618956	0.296296	GO:0016054	GO:BP	organic acid catabolic process	6518	5146	c("GO:0006082", "GO:0044248", "GO:0044282", "GO:1901575")
Up	TRUE	4.2117e-08	274	517	55	0.106383	0.20073	GO:0005975	GO:BP	carbohydrate metabolic process	6518	1863	c("GO:0044238", "GO:0071704")
Up	TRUE	4.75956e-08	171	517	41	0.0793037	0.239766	GO:1901615	GO:BP	organic hydroxy compound metabolic process	6518	22130	GO:0071704
Up	TRUE	6.69355e-08	113	517	32	0.0618956	0.283186	GO:0034599	GO:BP	cellular response to oxidative stress	6518	8982	c("GO:0006979", "GO:0062197")
Up	TRUE	9.92917e-08	241	517	50	0.0967118	0.207469	GO:0006091	GO:BP	generation of precursor metabolites and energy	6518	1974	GO:0044237
Up	TRUE	1.25581e-07	97	517	29	0.0560928	0.298969	GO:0072524	GO:BP	pyridine-containing compound metabolic process	6518	17943	c("GO:0034641", "GO:0046483", "GO:1901360", "GO:1901564")
Up	TRUE	2.04628e-07	436	517	73	0.141199	0.167431	GO:0019637	GO:BP	organophosphate metabolic process	6518	6166	c("GO:0006793", "GO:0071704")
Up	TRUE	2.70254e-07	173	517	40	0.0773694	0.231214	GO:0032787	GO:BP	monocarboxylic acid metabolic process	6518	8101	GO:0019752
Up	TRUE	2.87542e-07	55	517	21	0.040619	0.381818	GO:0043648	GO:BP	dicarboxylic acid metabolic process	6518	11185	GO:0019752
Up	TRUE	1.14292e-06	64	517	22	0.0425532	0.34375	GO:0009063	GO:BP	amino acid catabolic process	6518	3276	c("GO:0046395", "GO:1901565")
Up	TRUE	1.43902e-06	44	517	18	0.0348162	0.409091	GO:1902652	GO:BP	secondary alcohol metabolic process	6518	22975	GO:0006066
Up	TRUE	2.65937e-06	84	517	25	0.0483559	0.297619	GO:0019362	GO:BP	pyridine nucleotide metabolic process	6518	5915	c("GO:0009117", "GO:0072524")
Up	TRUE	3.38421e-06	631	517	91	0.176015	0.144216	GO:0044248	GO:BP	cellular catabolic process	6518	11304	c("GO:0009056", "GO:0044237")
Up	TRUE	8.41319e-06	240	517	46	0.0889749	0.191667	GO:0006520	GO:BP	amino acid metabolic process	6518	2267	c("GO:0044238", "GO:0071704")
Up	TRUE	9.69261e-06	34	517	15	0.0290135	0.441176	GO:0043248	GO:BP	proteasome assembly	6518	10937	GO:0065003
Up	TRUE	1.04257e-05	150	517	34	0.065764	0.226667	GO:0062197	GO:BP	cellular response to chemical stress	6518	16355	c("GO:0033554", "GO:0070887")
Up	TRUE	1.04287e-05	83	517	24	0.0464217	0.289157	GO:0046496	GO:BP	nicotinamide nucleotide metabolic process	6518	12605	GO:0019362
Up	TRUE	1.24745e-05	151	517	34	0.065764	0.225166	GO:0019693	GO:BP	ribose phosphate metabolic process	6518	6216	c("GO:0006796", "GO:0019637", "GO:1901135")
Up	TRUE	1.84953e-05	183	517	38	0.073501	0.20765	GO:1901605	GO:BP	alpha-amino acid metabolic process	6518	22122	c("GO:0006520", "GO:0019752", "GO:1901564")
Up	TRUE	2.81383e-05	134	517	31	0.0599613	0.231343	GO:0006066	GO:BP	alcohol metabolic process	6518	1952	c("GO:0044281", "GO:1901615")
Up	TRUE	3.25135e-05	749	517	100	0.193424	0.133511	GO:0006796	GO:BP	phosphate-containing compound metabolic process	6518	2510	GO:0006793
Up	TRUE	5.62101e-05	767	517	101	0.195358	0.131682	GO:0006793	GO:BP	phosphorus metabolic process	6518	2507	GO:0044237
Up	TRUE	9.25407e-05	25	517	12	0.0232108	0.48	GO:0008154	GO:BP	actin polymerization or depolymerization	6518	3161	GO:0007015
Up	TRUE	0.000187571	18	517	10	0.0193424	0.555556	GO:0006536	GO:BP	glutamate metabolic process	6518	2283	c("GO:0009064", "GO:0043648")
Up	TRUE	0.000188079	22	517	11	0.0212766	0.5	GO:0030041	GO:BP	actin filament polymerization	6518	6899	c("GO:0008154", "GO:0051258")
Up	TRUE	0.000231099	103	517	25	0.0483559	0.242718	GO:1901617	GO:BP	organic hydroxy compound biosynthetic process	6518	22132	c("GO:1901576", "GO:1901615")
Up	TRUE	0.000286859	140	517	30	0.0580271	0.214286	GO:0009259	GO:BP	ribonucleotide metabolic process	6518	3461	c("GO:0009117", "GO:0019693")
Up	TRUE	0.000311812	148	517	31	0.0599613	0.209459	GO:0170039	GO:BP	proteinogenic amino acid metabolic process	6518	20789	c("GO:0006520", "GO:0019752", "GO:1901564")
Up	TRUE	0.000326115	195	517	37	0.0715667	0.189744	GO:0016053	GO:BP	organic acid biosynthetic process	6518	5145	c("GO:0006082", "GO:0044249", "GO:0044283", "GO:1901576")
Up	TRUE	0.000326115	195	517	37	0.0715667	0.189744	GO:0046394	GO:BP	carboxylic acid biosynthetic process	6518	12522	c("GO:0016053", "GO:0019752")
Up	TRUE	0.000375912	359	517	56	0.108317	0.155989	GO:0006508	GO:BP	proteolysis	6518	2259	GO:0019538
Up	TRUE	0.000403748	43	517	15	0.0290135	0.348837	GO:0006081	GO:BP	cellular aldehyde metabolic process	6518	1966	c("GO:0044237", "GO:0071704")
Up	TRUE	0.000468798	12	517	8	0.0154739	0.666667	GO:0030042	GO:BP	actin filament depolymerization	6518	6900	c("GO:0008154", "GO:0051261")
Up	TRUE	0.000497567	151	517	31	0.0599613	0.205298	GO:0170033	GO:BP	L-amino acid metabolic process	6518	20783	GO:1901605
Up	TRUE	0.000579447	152	517	31	0.0599613	0.203947	GO:0010498	GO:BP	proteasomal protein catabolic process	6518	4224	c("GO:0030163", "GO:0051603")
Up	TRUE	0.000695555	138	517	29	0.0560928	0.210145	GO:0043161	GO:BP	proteasome-mediated ubiquitin-dependent protein catabolic process	6518	10914	c("GO:0006511", "GO:0010498")
Up	TRUE	0.00070425	34	517	13	0.0251451	0.382353	GO:1902653	GO:BP	secondary alcohol biosynthetic process	6518	22976	c("GO:0046165", "GO:1902652")
Up	TRUE	0.00085828	368	517	56	0.108317	0.152174	GO:1901135	GO:BP	carbohydrate derivative metabolic process	6518	21749	GO:0071704
Up	TRUE	0.000868703	51	517	16	0.0309478	0.313725	GO:1901606	GO:BP	alpha-amino acid catabolic process	6518	22123	c("GO:0046395", "GO:1901565", "GO:1901605")
Up	TRUE	0.000934402	40	517	14	0.0270793	0.35	GO:0016126	GO:BP	sterol biosynthetic process	6518	5205	c("GO:0006694", "GO:0016125", "GO:1901617")
Up	TRUE	0.000953085	25	517	11	0.0212766	0.44	GO:0044396	GO:BP	actin cortical patch organization	6518	11367	c("GO:0016043", "GO:0030866")
Up	TRUE	0.00109158	180	517	34	0.065764	0.188889	GO:0015980	GO:BP	energy derivation by oxidation of organic compounds	6518	5120	GO:0006091
Up	TRUE	0.00121423	21	517	10	0.0193424	0.47619	GO:0034314	GO:BP	Arp2/3 complex-mediated actin nucleation	6518	8859	GO:0045010
Up	TRUE	0.00131715	41	517	14	0.0270793	0.341463	GO:0006694	GO:BP	steroid biosynthetic process	6518	2429	c("GO:0008202", "GO:0008610", "GO:1901362")
Up	TRUE	0.00134149	7	517	6	0.0116054	0.857143	GO:0043649	GO:BP	dicarboxylic acid catabolic process	6518	11186	c("GO:0043648", "GO:0046395")
Up	TRUE	0.00139349	301	517	48	0.0928433	0.159468	GO:0030163	GO:BP	protein catabolic process	6518	6928	c("GO:0009057", "GO:0019538", "GO:1901565")
Up	TRUE	0.00151191	36	517	13	0.0251451	0.361111	GO:0008204	GO:BP	ergosterol metabolic process	6518	3165	c("GO:0016125", "GO:0016128", "GO:0044255", "GO:1902652")
Up	TRUE	0.00151191	36	517	13	0.0251451	0.361111	GO:0016128	GO:BP	phytosteroid metabolic process	6518	5207	c("GO:0008202", "GO:1901615")
Up	TRUE	0.00191079	100	517	23	0.0444874	0.23	GO:0016052	GO:BP	carbohydrate catabolic process	6518	5144	c("GO:0005975", "GO:1901575")
Up	TRUE	0.00192592	93	517	22	0.0425532	0.236559	GO:0007015	GO:BP	actin filament organization	6518	2655	c("GO:0030036", "GO:0097435")
Up	TRUE	0.00216432	37	517	13	0.0251451	0.351351	GO:0097237	GO:BP	cellular response to toxic substance	6518	19088	c("GO:0009636", "GO:0070887")
Up	TRUE	0.00231369	262	517	43	0.0831721	0.164122	GO:0051603	GO:BP	proteolysis involved in protein catabolic process	6518	14275	c("GO:0006508", "GO:0030163")
Up	TRUE	0.00239514	32	517	12	0.0232108	0.375	GO:0006696	GO:BP	ergosterol biosynthetic process	6518	2431	c("GO:0008204", "GO:0016126", "GO:0016129", "GO:0097384", "GO:1902653")
Up	TRUE	0.00239514	32	517	12	0.0232108	0.375	GO:0016129	GO:BP	phytosteroid biosynthetic process	6518	5208	c("GO:0006694", "GO:0016128", "GO:1901617")
Up	TRUE	0.00239514	32	517	12	0.0232108	0.375	GO:0097384	GO:BP	cellular lipid biosynthetic process	6518	19176	c("GO:0008610", "GO:0044255")
Up	TRUE	0.00261361	5	517	5	0.00967118	1	GO:0070413	GO:BP	trehalose metabolism in response to stress	6518	16600	c("GO:0005991", "GO:0033554")
Up	TRUE	0.0027094	124	517	26	0.0502901	0.209677	GO:0009150	GO:BP	purine ribonucleotide metabolic process	6518	3354	c("GO:0006163", "GO:0009259")
Up	TRUE	0.00400692	11	517	7	0.0135397	0.636364	GO:0030834	GO:BP	regulation of actin filament depolymerization	6518	7156	c("GO:0008064", "GO:0030042", "GO:1901879")
Up	TRUE	0.00410011	3488	517	325	0.628627	0.0931766	GO:0044238	GO:BP	primary metabolic process	6518	11300	GO:0008152
Up	TRUE	0.00585391	40	517	13	0.0251451	0.325	GO:0006195	GO:BP	purine nucleotide catabolic process	6518	2044	c("GO:0006163", "GO:0009166", "GO:0072523")
Up	TRUE	0.00610136	52	517	15	0.0290135	0.288462	GO:0016125	GO:BP	sterol metabolic process	6518	5204	c("GO:0008202", "GO:1901615")
Up	TRUE	0.0070947	35	517	12	0.0232108	0.342857	GO:1990748	GO:BP	cellular detoxification	6518	25936	c("GO:0009987", "GO:0097237", "GO:0098754")
Up	TRUE	0.00746365	20	517	9	0.0174081	0.45	GO:0030833	GO:BP	regulation of actin filament polymerization	6518	7155	c("GO:0008064", "GO:0030041", "GO:0032271")
Up	TRUE	0.00746365	20	517	9	0.0174081	0.45	GO:0008064	GO:BP	regulation of actin polymerization or depolymerization	6518	3147	c("GO:0008154", "GO:0030832", "GO:0110053")
Up	TRUE	0.00746365	20	517	9	0.0174081	0.45	GO:0030832	GO:BP	regulation of actin filament length	6518	7154	c("GO:0032535", "GO:0032956")
Up	TRUE	0.00768127	3507	517	325	0.628627	0.0926718	GO:0044237	GO:BP	cellular metabolic process	6518	11299	c("GO:0008152", "GO:0009987")
Up	TRUE	0.00817472	47	517	14	0.0270793	0.297872	GO:0072523	GO:BP	purine-containing compound catabolic process	6518	17942	c("GO:0019439", "GO:0044270", "GO:0046700", "GO:0072521", "GO:1901361", "GO:1901565")
Up	TRUE	0.00896029	12	517	7	0.0135397	0.583333	GO:0005991	GO:BP	trehalose metabolic process	6518	1879	GO:0005984
Up	TRUE	0.00908515	543	517	71	0.137331	0.130755	GO:0042221	GO:BP	response to chemical	6518	10394	GO:0050896
Up	TRUE	0.00911077	223	517	37	0.0715667	0.165919	GO:0006511	GO:BP	ubiquitin-dependent protein catabolic process	6518	2261	GO:0019941
Up	TRUE	0.010152	54	517	15	0.0290135	0.277778	GO:0008202	GO:BP	steroid metabolic process	6518	3163	c("GO:0006629", "GO:1901360")
Up	TRUE	0.0116268	166	517	30	0.0580271	0.180723	GO:0030036	GO:BP	actin cytoskeleton organization	6518	6897	c("GO:0007010", "GO:0030029")
Up	TRUE	0.0116562	31	517	11	0.0212766	0.354839	GO:0006099	GO:BP	tricarboxylic acid cycle	6518	1979	c("GO:0009060", "GO:0044238")
Up	TRUE	0.012699	26	517	10	0.0193424	0.384615	GO:0045010	GO:BP	actin nucleation	6518	11616	GO:0007015
Up	TRUE	0.0140094	9	517	6	0.0116054	0.666667	GO:0072350	GO:BP	tricarboxylic acid metabolic process	6518	17882	GO:0019752
Up	TRUE	0.0151449	90	517	20	0.0386847	0.222222	GO:0005996	GO:BP	monosaccharide metabolic process	6518	1884	c("GO:0005975", "GO:0044281")
Up	TRUE	0.0152494	228	517	37	0.0715667	0.162281	GO:0051604	GO:BP	protein maturation	6518	14276	c("GO:0010467", "GO:0019538")
Up	TRUE	0.015668	83	517	19	0.0367505	0.228916	GO:0046165	GO:BP	alcohol biosynthetic process	6518	12334	c("GO:0006066", "GO:0044283", "GO:1901617")
Up	TRUE	0.0165073	32	517	11	0.0212766	0.34375	GO:0019674	GO:BP	NAD metabolic process	6518	6199	c("GO:0006163", "GO:0046496")
Up	TRUE	0.0168607	229	517	37	0.0715667	0.161572	GO:0019941	GO:BP	modification-dependent protein catabolic process	6518	6301	c("GO:0043632", "GO:0051603")
Up	TRUE	0.0180983	63	517	16	0.0309478	0.253968	GO:0006766	GO:BP	vitamin metabolic process	6518	2483	GO:0044281
Up	TRUE	0.0180983	63	517	16	0.0309478	0.253968	GO:0006767	GO:BP	water-soluble vitamin metabolic process	6518	2484	GO:0006766
Up	TRUE	0.0187871	44	517	13	0.0251451	0.295455	GO:0009166	GO:BP	nucleotide catabolic process	6518	3369	c("GO:0009117", "GO:1901292")
Up	TRUE	0.0235327	131	517	25	0.0483559	0.19084	GO:0008652	GO:BP	amino acid biosynthetic process	6518	3260	c("GO:0046394", "GO:1901566")
Up	TRUE	0.0247677	39	517	12	0.0232108	0.307692	GO:0170040	GO:BP	proteinogenic amino acid catabolic process	6518	20790	c("GO:0046395", "GO:0170039", "GO:1901565")
Up	TRUE	0.0247677	39	517	12	0.0232108	0.307692	GO:0009069	GO:BP	serine family amino acid metabolic process	6518	3282	c("GO:0170033", "GO:0170039")
Up	TRUE	0.0247677	39	517	12	0.0232108	0.307692	GO:0045454	GO:BP	cell redox homeostasis	6518	11779	GO:0019725
Up	TRUE	0.025916	58	517	15	0.0290135	0.258621	GO:0032535	GO:BP	regulation of cellular component size	6518	7905	c("GO:0016043", "GO:0090066")
Up	TRUE	0.025916	58	517	15	0.0290135	0.258621	GO:0090066	GO:BP	regulation of anatomical structure size	6518	18517	GO:0065008
Up	TRUE	0.0266495	173	517	30	0.0580271	0.17341	GO:0030029	GO:BP	actin filament-based process	6518	6890	GO:0009987
Up	TRUE	0.0326776	10	517	6	0.0116054	0.6	GO:0051016	GO:BP	barbed-end actin filament capping	6518	13880	GO:0051693
Up	TRUE	0.0326776	10	517	6	0.0116054	0.6	GO:0051693	GO:BP	actin filament capping	6518	14351	c("GO:0030835", "GO:0030837")
Up	TRUE	0.0326776	10	517	6	0.0116054	0.6	GO:0030835	GO:BP	negative regulation of actin filament depolymerization	6518	7157	c("GO:0030042", "GO:0030834", "GO:0051494", "GO:1901880", "GO:1902904")
Up	TRUE	0.0351418	282	517	42	0.0812379	0.148936	GO:0007005	GO:BP	mitochondrion organization	6518	2648	GO:0006996
Up	TRUE	0.0409806	74	517	17	0.032882	0.22973	GO:0010035	GO:BP	response to inorganic substance	6518	3885	GO:0042221
Up	TRUE	0.0419432	487	517	63	0.121857	0.129363	GO:0009057	GO:BP	macromolecule catabolic process	6518	3270	c("GO:0043170", "GO:1901575")
Up	TRUE	0.0428588	35	517	11	0.0212766	0.314286	GO:0072526	GO:BP	pyridine-containing compound catabolic process	6518	17945	c("GO:0044270", "GO:0046700", "GO:0072524", "GO:1901361", "GO:1901565")
Up	TRUE	0.0458207	128	517	24	0.0464217	0.1875	GO:0006457	GO:BP	protein folding	6518	2227	c("GO:0009987", "GO:0051604")
Up	TRUE	0.049162	61	517	15	0.0290135	0.245902	GO:0030866	GO:BP	cortical actin cytoskeleton organization	6518	7184	c("GO:0030036", "GO:0030865")
Up	TRUE	4.3833e-48	4444	523	490	0.936902	0.110261	GO:0005737	GO:CC	cytoplasm	6557	309	c("GO:0005622", "GO:0110165")
Up	TRUE	2.9757e-33	5222	523	509	0.973231	0.0974722	GO:0005622	GO:CC	intracellular anatomical structure	6557	237	GO:0110165
Up	TRUE	9.11119e-15	5771	523	511	0.977055	0.0885462	GO:0110165	GO:CC	cellular anatomical entity	6557	3439	GO:0005575
Up	TRUE	1.94758e-12	26	523	18	0.0344168	0.692308	GO:0034515	GO:CC	proteasome storage granule	6557	1500	c("GO:0005737", "GO:0043232")
Up	TRUE	1.93328e-11	1114	523	154	0.294455	0.138241	GO:0005829	GO:CC	cytosol	6557	380	c("GO:0005737", "GO:0110165")
Up	TRUE	2.99703e-09	48	523	21	0.040153	0.4375	GO:0000502	GO:CC	proteasome complex	6557	84	c("GO:0140535", "GO:1905369")
Up	TRUE	3.7754e-09	15	523	12	0.0229446	0.8	GO:0005839	GO:CC	proteasome core complex	6557	388	c("GO:0000502", "GO:0140535", "GO:1902494")
Up	TRUE	8.01503e-09	1217	523	156	0.298279	0.128184	GO:0005739	GO:CC	mitochondrion	6557	310	c("GO:0005737", "GO:0043231")
Up	TRUE	6.63848e-08	55	523	21	0.040153	0.381818	GO:1905369	GO:CC	endopeptidase complex	6557	3722	GO:1905368
Up	TRUE	1.18902e-07	90	523	27	0.0516252	0.3	GO:0005758	GO:CC	mitochondrial intermembrane space	6557	326	c("GO:0005740", "GO:0031970")
Up	TRUE	1.45785e-07	4679	523	431	0.824092	0.0921137	GO:0043229	GO:CC	intracellular organelle	6557	1881	c("GO:0005622", "GO:0043226")
Up	TRUE	1.52825e-07	4680	523	431	0.824092	0.092094	GO:0043226	GO:CC	organelle	6557	1878	GO:0110165
Up	TRUE	4.51523e-07	95	523	27	0.0516252	0.284211	GO:0031970	GO:CC	organelle envelope lumen	6557	1218	c("GO:0031967", "GO:0070013")
Up	TRUE	5.0983e-07	4392	523	409	0.782027	0.0931239	GO:0043231	GO:CC	intracellular membrane-bounded organelle	6557	1883	c("GO:0043227", "GO:0043229")
Up	TRUE	5.82478e-07	4395	523	409	0.782027	0.0930603	GO:0043227	GO:CC	membrane-bounded organelle	6557	1879	GO:0043226
Up	TRUE	3.48424e-06	7	523	7	0.0133843	1	GO:0005885	GO:CC	Arp2/3 protein complex	6557	421	c("GO:0015629", "GO:0032991")
Up	TRUE	3.48424e-06	7	523	7	0.0133843	1	GO:0019773	GO:CC	proteasome core complex, alpha-subunit complex	6557	811	c("GO:0005622", "GO:0005839", "GO:0032991")
Up	TRUE	4.05838e-06	85	523	24	0.0458891	0.282353	GO:1905368	GO:CC	peptidase complex	6557	3721	GO:1902494
Up	TRUE	2.06615e-05	79	523	22	0.042065	0.278481	GO:0030863	GO:CC	cortical cytoskeleton	6557	979	c("GO:0005856", "GO:0005938")
Up	TRUE	0.00015066	62	523	18	0.0344168	0.290323	GO:0030479	GO:CC	actin cortical patch	6557	941	c("GO:0030864", "GO:0061645")
Up	TRUE	0.000167643	75	523	20	0.0382409	0.266667	GO:0030864	GO:CC	cortical actin cytoskeleton	6557	980	c("GO:0015629", "GO:0030863")
Up	TRUE	0.000195571	63	523	18	0.0344168	0.285714	GO:0061645	GO:CC	endocytic patch	6557	2313	c("GO:0005938", "GO:0110165")
Up	TRUE	0.000351106	85	523	21	0.040153	0.247059	GO:0015629	GO:CC	actin cytoskeleton	6557	707	GO:0005856
Up	TRUE	0.00705085	4	523	4	0.00764818	1	GO:0005946	GO:CC	alpha,alpha-trehalose-phosphate synthase complex (UDP-forming)	6557	466	c("GO:0005737", "GO:1990234")
Up	TRUE	0.00881775	111	523	22	0.042065	0.198198	GO:0005741	GO:CC	mitochondrial outer membrane	6557	312	c("GO:0031966", "GO:0031968")
Up	TRUE	0.0102341	7	523	5	0.00956023	0.714286	GO:0019774	GO:CC	proteasome core complex, beta-subunit complex	6557	812	c("GO:0005622", "GO:0005839", "GO:0032991")
Up	TRUE	0.0103766	120	523	23	0.0439771	0.191667	GO:0031968	GO:CC	organelle outer membrane	6557	1216	c("GO:0019867", "GO:0031967", "GO:0098588")
Up	TRUE	0.0118768	121	523	23	0.0439771	0.190083	GO:0019867	GO:CC	outer membrane	6557	824	GO:0016020
Up	TRUE	0.0195231	101	523	20	0.0382409	0.19802	GO:0005777	GO:CC	peroxisome	6557	344	GO:0042579
Up	TRUE	0.0195231	101	523	20	0.0382409	0.19802	GO:0042579	GO:CC	microbody	6557	1794	c("GO:0005737", "GO:0043231")
Up	TRUE	0.0400331	551	523	67	0.128107	0.121597	GO:0005740	GO:CC	mitochondrial envelope	6557	311	c("GO:0005739", "GO:0031967")
Up	TRUE	0.0464994	13	523	6	0.0114723	0.461538	GO:0005884	GO:CC	actin filament	6557	420	c("GO:0015629", "GO:0099513")
Up	TRUE	9.47936e-34	2347	525	324	0.617143	0.138049	GO:0003824	GO:MF	catalytic activity	6539	368	GO:0003674
Up	TRUE	1.15456e-15	3827	525	398	0.758095	0.103998	GO:0005488	GO:MF	binding	6539	1480	GO:0003674
Up	TRUE	1.36092e-12	350	525	73	0.139048	0.208571	GO:0016491	GO:MF	oxidoreductase activity	6539	2813	GO:0003824
Up	TRUE	1.29481e-09	14	525	12	0.0228571	0.857143	GO:0004298	GO:MF	threonine-type endopeptidase activity	6539	668	c("GO:0004175", "GO:0070003")
Up	TRUE	5.04125e-08	91	525	28	0.0533333	0.307692	GO:0016614	GO:MF	oxidoreductase activity, acting on CH-OH group of donors	6539	2845	GO:0016491
Up	TRUE	6.41685e-08	86	525	27	0.0514286	0.313953	GO:0016616	GO:MF	oxidoreductase activity, acting on the CH-OH group of donors, NAD or NADP as acceptor	6539	2847	GO:0016614
Up	TRUE	7.02566e-08	17	525	12	0.0228571	0.705882	GO:0070003	GO:MF	threonine-type peptidase activity	6539	8582	GO:0008233
Up	TRUE	9.90336e-07	906	525	120	0.228571	0.13245	GO:1901363	GO:MF	heterocyclic compound binding	6539	10912	GO:0036094
Up	TRUE	1.23131e-06	970	525	126	0.24	0.129897	GO:0016787	GO:MF	hydrolase activity	6539	2979	GO:0003824
Up	TRUE	3.49981e-06	34	525	15	0.0285714	0.441176	GO:0051015	GO:MF	actin filament binding	6539	7930	c("GO:0003779", "GO:0044877")
Up	TRUE	2.69676e-05	1705	525	189	0.36	0.11085	GO:0036094	GO:MF	small molecule binding	6539	5395	GO:0005488
Up	TRUE	4.13432e-05	134	525	30	0.0571429	0.223881	GO:0008233	GO:MF	peptidase activity	6539	1613	c("GO:0016787", "GO:0140096")
Up	TRUE	0.000183636	55	525	17	0.032381	0.309091	GO:0019842	GO:MF	vitamin binding	6539	3713	GO:0036094
Up	TRUE	0.000183636	55	525	17	0.032381	0.309091	GO:0003779	GO:MF	actin binding	6539	361	GO:0008092
Up	TRUE	0.00027896	2604	525	261	0.497143	0.10023	GO:0005515	GO:MF	protein binding	6539	1492	GO:0005488
Up	TRUE	0.0003069	854	525	106	0.201905	0.124122	GO:0000166	GO:MF	nucleotide binding	6539	31	c("GO:1901265", "GO:1901363")
Up	TRUE	0.0003069	854	525	106	0.201905	0.124122	GO:1901265	GO:MF	nucleoside phosphate binding	6539	10909	GO:0097159
Up	TRUE	0.000519383	10	525	7	0.0133333	0.7	GO:0004033	GO:MF	aldo-keto reductase (NADP) activity	6539	527	GO:0016616
Up	TRUE	0.00066687	66	525	18	0.0342857	0.272727	GO:0000287	GO:MF	magnesium ion binding	6539	59	GO:0046872
Up	TRUE	0.00190193	1645	525	175	0.333333	0.106383	GO:0043167	GO:MF	ion binding	6539	5721	GO:0036094
Up	TRUE	0.00221105	683	525	86	0.16381	0.125915	GO:0030554	GO:MF	adenyl nucleotide binding	6539	3946	GO:0017076
Up	TRUE	0.00277974	41	525	13	0.0247619	0.317073	GO:0070279	GO:MF	vitamin B6 binding	6539	8630	c("GO:0019842", "GO:0097159", "GO:1901363")
Up	TRUE	0.00277974	41	525	13	0.0247619	0.317073	GO:0030170	GO:MF	pyridoxal phosphate binding	6539	3845	c("GO:0043168", "GO:0070279")
Up	TRUE	0.0032417	87	525	20	0.0380952	0.229885	GO:0051082	GO:MF	unfolded protein binding	6539	7949	GO:0005515
Up	TRUE	0.00342311	36	525	12	0.0228571	0.333333	GO:0016209	GO:MF	antioxidant activity	6539	2733	GO:0003674
Up	TRUE	0.00459593	9	525	6	0.0114286	0.666667	GO:0008106	GO:MF	alcohol dehydrogenase (NADP+) activity	6539	1550	GO:0004033
Up	TRUE	0.00475741	6	525	5	0.00952381	0.833333	GO:0004032	GO:MF	alditol:NADP+ 1-oxidoreductase activity	6539	526	GO:0008106
Up	TRUE	0.00900762	18	525	8	0.0152381	0.444444	GO:0016684	GO:MF	oxidoreductase activity, acting on peroxide as acceptor	6539	2898	GO:0016491
Up	TRUE	0.00900762	18	525	8	0.0152381	0.444444	GO:0004601	GO:MF	peroxidase activity	6539	915	c("GO:0016209", "GO:0016684")
Up	TRUE	0.00985153	23	525	9	0.0171429	0.391304	GO:0016769	GO:MF	transferase activity, transferring nitrogenous groups	6539	2965	GO:0016740
Up	TRUE	0.00985153	23	525	9	0.0171429	0.391304	GO:0008483	GO:MF	transaminase activity	6539	1747	GO:0016769
Up	TRUE	0.0106519	4	525	4	0.00761905	1	GO:0004805	GO:MF	trehalose-phosphatase activity	6539	1079	GO:0019203
Up	TRUE	0.0106519	4	525	4	0.00761905	1	GO:0003825	GO:MF	alpha,alpha-trehalose-phosphate synthase (UDP-forming) activity	6539	369	GO:0035251
Up	TRUE	0.0114349	881	525	102	0.194286	0.115778	GO:0043168	GO:MF	anion binding	6539	5722	GO:0043167
Up	TRUE	0.0160268	782	525	92	0.175238	0.117647	GO:0017076	GO:MF	purine nucleotide binding	6539	3134	GO:0000166
Up	TRUE	0.0213754	69	525	16	0.0304762	0.231884	GO:0004175	GO:MF	endopeptidase activity	6539	656	GO:0008233
Up	TRUE	0.0326364	117	525	22	0.0419048	0.188034	GO:0008092	GO:MF	cytoskeletal protein binding	6539	1544	GO:0005515
Up	TRUE	0.038724	8	525	5	0.00952381	0.625	GO:0016742	GO:MF	hydroxymethyl-, formyl- and related transferase activity	6539	2941	GO:0016741
Up	TRUE	3.08353e-11	798	280	158	0.564286	0.197995	KEGG:01100	KEGG	Metabolic pathways	2161	181	KEGG:00000
Up	TRUE	6.418e-10	351	280	87	0.310714	0.247863	KEGG:01110	KEGG	Biosynthesis of secondary metabolites	2161	182	KEGG:00000
Up	TRUE	3.48431e-08	36	280	20	0.0714286	0.555556	KEGG:03050	KEGG	Proteasome	2161	216	KEGG:00000
Up	TRUE	1.54033e-06	112	280	36	0.128571	0.321429	KEGG:01200	KEGG	Carbon metabolism	2161	184	KEGG:00000
Up	TRUE	0.000764761	29	280	13	0.0464286	0.448276	KEGG:00630	KEGG	Glyoxylate and dicarboxylate metabolism	2161	107	KEGG:00000
Up	TRUE	0.00119464	30	280	13	0.0464286	0.433333	KEGG:00260	KEGG	Glycine, serine and threonine metabolism	2161	28	KEGG:00000
Up	TRUE	0.0133083	131	280	31	0.110714	0.236641	KEGG:01240	KEGG	Biosynthesis of cofactors	2161	190	KEGG:00000
Up	TRUE	0.0171853	13	280	7	0.025	0.538462	KEGG:00350	KEGG	Tyrosine metabolism	2161	41	KEGG:00000
Up	TRUE	0.0294104	125	280	29	0.103571	0.232	KEGG:01230	KEGG	Biosynthesis of amino acids	2161	188	KEGG:00000
Up	TRUE	0.0384493	31	280	11	0.0392857	0.354839	KEGG:00020	KEGG	Citrate cycle (TCA cycle)	2161	3	KEGG:00000
Up	TRUE	1.45424e-05	36	145	19	0.131034	0.527778	WP:WP158	WP	Proteasome degradation	841	13	WP:000000
Up	TRUE	0.0243219	21	145	10	0.0689655	0.47619	WP:WP296	WP	TCA cycle detailed	841	47	WP:000000

## Sheet: pab1dpbp1d vs pbp1d Down
query	significant	p_value	term_size	query_size	intersection_size	precision	recall	term_id	source	term_name	effective_domain_size	source_order	parents
Down	TRUE	4.42999e-45	197	417	82	0.196643	0.416244	GO:0002181	GO:BP	cytoplasmic translation	6518	736	GO:0006412
Down	TRUE	8.41392e-36	4984	417	409	0.980815	0.0820626	GO:0009987	GO:BP	cellular process	6518	3849	GO:0008150
Down	TRUE	5.04144e-35	418	417	105	0.251799	0.251196	GO:0042254	GO:BP	ribosome biogenesis	6518	10405	GO:0022613
Down	TRUE	7.82235e-33	489	417	111	0.266187	0.226994	GO:0006412	GO:BP	translation	6518	2194	c("GO:0009059", "GO:0010467", "GO:0019538", "GO:0043043")
Down	TRUE	2.1714e-32	494	417	111	0.266187	0.224696	GO:0043043	GO:BP	peptide biosynthetic process	6518	10843	c("GO:0006518", "GO:0043604", "GO:1901566")
Down	TRUE	7.63479e-32	543	417	116	0.278177	0.213628	GO:0043604	GO:BP	amide biosynthetic process	6518	11153	c("GO:0043603", "GO:0044271")
Down	TRUE	9.83768e-32	510	417	112	0.268585	0.219608	GO:0022613	GO:BP	ribonucleoprotein complex biogenesis	6518	6857	GO:0044085
Down	TRUE	4.98165e-31	1035	417	165	0.395683	0.15942	GO:1901566	GO:BP	organonitrogen compound biosynthetic process	6518	22100	c("GO:1901564", "GO:1901576")
Down	TRUE	3.84391e-29	533	417	111	0.266187	0.208255	GO:0006518	GO:BP	peptide metabolic process	6518	2266	c("GO:0043603", "GO:1901564")
Down	TRUE	4.42518e-28	127	417	53	0.127098	0.417323	GO:0042273	GO:BP	ribosomal large subunit biogenesis	6518	10416	c("GO:0022613", "GO:0042254")
Down	TRUE	5.86024e-27	617	417	117	0.280576	0.189627	GO:0043603	GO:BP	amide metabolic process	6518	11152	GO:0006807
Down	TRUE	4.81633e-26	2640	417	278	0.666667	0.105303	GO:0044249	GO:BP	cellular biosynthetic process	6518	11305	c("GO:0009058", "GO:0044237")
Down	TRUE	1.65616e-24	2719	417	280	0.671463	0.102979	GO:0009058	GO:BP	biosynthetic process	6518	3271	GO:0008152
Down	TRUE	8.0931e-24	2710	417	278	0.666667	0.102583	GO:1901576	GO:BP	organic substance biosynthetic process	6518	22106	c("GO:0009058", "GO:0071704")
Down	TRUE	1.47323e-21	2159	417	236	0.565947	0.10931	GO:0009059	GO:BP	macromolecule biosynthetic process	6518	3272	c("GO:0043170", "GO:0044249", "GO:1901576")
Down	TRUE	1.89746e-20	295	417	70	0.167866	0.237288	GO:0006364	GO:BP	rRNA processing	6518	2163	c("GO:0016072", "GO:0034470", "GO:0042254")
Down	TRUE	1.01477e-18	1305	417	165	0.395683	0.126437	GO:0044085	GO:BP	cellular component biogenesis	6518	11271	GO:0071840
Down	TRUE	5.42008e-18	1924	417	211	0.505995	0.109667	GO:0010467	GO:BP	gene expression	6518	4207	GO:0009059
Down	TRUE	1.89626e-17	417	417	80	0.191847	0.191847	GO:0034470	GO:BP	ncRNA processing	6518	8945	c("GO:0006396", "GO:0034660")
Down	TRUE	4.10037e-17	360	417	73	0.17506	0.202778	GO:0016072	GO:BP	rRNA metabolic process	6518	5160	GO:0034660
Down	TRUE	7.5482e-16	3507	417	309	0.741007	0.0881095	GO:0044237	GO:BP	cellular metabolic process	6518	11299	c("GO:0008152", "GO:0009987")
Down	TRUE	1.56746e-15	543	417	90	0.215827	0.165746	GO:0034660	GO:BP	ncRNA metabolic process	6518	9013	GO:0016070
Down	TRUE	5.23284e-14	1521	417	171	0.410072	0.112426	GO:0044271	GO:BP	cellular nitrogen compound biosynthetic process	6518	11312	c("GO:0034641", "GO:0044249")
Down	TRUE	1.15376e-13	49	417	24	0.057554	0.489796	GO:0000463	GO:BP	maturation of LSU-rRNA from tricistronic rRNA transcript (SSU-rRNA, 5.8S rRNA, LSU-rRNA)	6518	155	GO:0000470
Down	TRUE	1.26914e-13	2337	417	229	0.549161	0.0979889	GO:0034641	GO:BP	cellular nitrogen compound metabolic process	6518	9002	c("GO:0006807", "GO:0044237")
Down	TRUE	2.20193e-13	92	417	32	0.0767386	0.347826	GO:0042255	GO:BP	ribosome assembly	6518	10406	c("GO:0042254", "GO:0140694")
Down	TRUE	2.8878e-13	158	417	42	0.100719	0.265823	GO:0042274	GO:BP	ribosomal small subunit biogenesis	6518	10417	c("GO:0022613", "GO:0042254")
Down	TRUE	1.95352e-12	59	417	25	0.059952	0.423729	GO:0000470	GO:BP	maturation of LSU-rRNA	6518	161	c("GO:0006364", "GO:0042273")
Down	TRUE	2.63568e-12	3292	417	287	0.688249	0.087181	GO:0006807	GO:BP	nitrogen compound metabolic process	6518	2516	GO:0008152
Down	TRUE	8.2352e-12	3857	417	319	0.764988	0.0827068	GO:0008152	GO:BP	metabolic process	6518	3159	GO:0008150
Down	TRUE	8.89226e-12	3668	417	308	0.738609	0.0839695	GO:0071704	GO:BP	organic substance metabolic process	6518	17374	GO:0008152
Down	TRUE	8.98122e-12	2038	417	203	0.486811	0.0996075	GO:1901564	GO:BP	organonitrogen compound metabolic process	6518	22098	c("GO:0006807", "GO:0071704")
Down	TRUE	1.18869e-11	2859	417	258	0.618705	0.0902413	GO:0043170	GO:BP	macromolecule metabolic process	6518	10919	GO:0071704
Down	TRUE	2.777e-11	1472	417	160	0.383693	0.108696	GO:0019538	GO:BP	protein metabolic process	6518	6075	c("GO:0043170", "GO:0044238", "GO:1901564")
Down	TRUE	3.59068e-10	199	417	43	0.103118	0.21608	GO:0071826	GO:BP	protein-RNA complex organization	6518	17435	GO:0043933
Down	TRUE	4.40252e-10	192	417	42	0.100719	0.21875	GO:0022618	GO:BP	protein-RNA complex assembly	6518	6862	c("GO:0022613", "GO:0065003", "GO:0071826")
Down	TRUE	6.46479e-10	186	417	41	0.0983213	0.22043	GO:0140694	GO:BP	non-membrane-bounded organelle assembly	6518	20425	GO:0070925
Down	TRUE	1.31327e-09	596	417	83	0.199041	0.139262	GO:0006396	GO:BP	RNA processing	6518	2181	c("GO:0010467", "GO:0016070")
Down	TRUE	2.63698e-09	236	417	46	0.110312	0.194915	GO:0070925	GO:BP	organelle assembly	6518	16870	c("GO:0006996", "GO:0022607")
Down	TRUE	2.9522e-09	49	417	20	0.0479616	0.408163	GO:0000027	GO:BP	ribosomal large subunit assembly	6518	13	c("GO:0022618", "GO:0042255", "GO:0042273")
Down	TRUE	5.82311e-09	3488	417	289	0.693046	0.0828555	GO:0044238	GO:BP	primary metabolic process	6518	11300	GO:0008152
Down	TRUE	6.22939e-09	2500	417	226	0.541966	0.0904	GO:0071840	GO:BP	cellular component organization or biogenesis	6518	17446	GO:0009987
Down	TRUE	4.65124e-08	137	417	32	0.0767386	0.233577	GO:0030490	GO:BP	maturation of SSU-rRNA	6518	7052	c("GO:0006364", "GO:0042274")
Down	TRUE	2.29138e-07	490	417	68	0.16307	0.138776	GO:0055085	GO:BP	transmembrane transport	6518	14701	c("GO:0006810", "GO:0009987")
Down	TRUE	1.33943e-06	100	417	25	0.059952	0.25	GO:0000460	GO:BP	maturation of 5.8S rRNA	6518	152	GO:0006364
Down	TRUE	3.81771e-06	90	417	23	0.0551559	0.255556	GO:0000466	GO:BP	maturation of 5.8S rRNA from tricistronic rRNA transcript (SSU-rRNA, 5.8S rRNA, LSU-rRNA)	6518	158	GO:0000460
Down	TRUE	1.91057e-05	105	417	24	0.057554	0.228571	GO:0000462	GO:BP	maturation of SSU-rRNA from tricistronic rRNA transcript (SSU-rRNA, 5.8S rRNA, LSU-rRNA)	6518	154	GO:0030490
Down	TRUE	6.78678e-05	53	417	16	0.0383693	0.301887	GO:0000054	GO:BP	ribosomal subunit export from nucleus	6518	22	c("GO:0031503", "GO:0033750", "GO:0042254", "GO:0051168", "GO:0051656")
Down	TRUE	7.51882e-05	47	417	15	0.0359712	0.319149	GO:0003333	GO:BP	amino acid transmembrane transport	6518	1763	c("GO:0006865", "GO:1905039")
Down	TRUE	9.08659e-05	54	417	16	0.0383693	0.296296	GO:0033750	GO:BP	ribosome localization	6518	8640	GO:0051640
Down	TRUE	0.0003357	1366	417	129	0.309353	0.0944363	GO:0006810	GO:BP	transport	6518	2519	GO:0051234
Down	TRUE	0.000432764	215	417	34	0.0815348	0.15814	GO:0006812	GO:BP	monoatomic cation transport	6518	2521	GO:0006811
Down	TRUE	0.000684775	69	417	17	0.0407674	0.246377	GO:1905039	GO:BP	carboxylic acid transmembrane transport	6518	24952	c("GO:0046942", "GO:1903825")
Down	TRUE	0.000835422	1484	417	136	0.326139	0.0916442	GO:0051234	GO:BP	establishment of localization	6518	14032	GO:0051179
Down	TRUE	0.000852088	70	417	17	0.0407674	0.242857	GO:1903825	GO:BP	organic acid transmembrane transport	6518	23910	c("GO:0015849", "GO:0055085")
Down	TRUE	0.000963318	1655	417	148	0.354916	0.089426	GO:0051179	GO:BP	localization	6518	14002	GO:0008150
Down	TRUE	0.00099669	978	417	98	0.235012	0.100204	GO:0043933	GO:BP	protein-containing complex organization	6518	11222	GO:0016043
Down	TRUE	0.00102088	20	417	9	0.0215827	0.45	GO:0031506	GO:BP	cell wall glycoprotein biosynthetic process	6518	7450	c("GO:0009101", "GO:0044036")
Down	TRUE	0.00102088	20	417	9	0.0215827	0.45	GO:0006057	GO:BP	mannoprotein biosynthetic process	6518	1943	c("GO:0006056", "GO:0009101")
Down	TRUE	0.00102088	20	417	9	0.0215827	0.45	GO:0006056	GO:BP	mannoprotein metabolic process	6518	1942	GO:0009100
Down	TRUE	0.00102088	20	417	9	0.0215827	0.45	GO:0000032	GO:BP	cell wall mannoprotein biosynthetic process	6518	15	c("GO:0006057", "GO:0031506")
Down	TRUE	0.00109769	194	417	31	0.0743405	0.159794	GO:0098660	GO:BP	inorganic ion transmembrane transport	6518	19358	GO:0055085
Down	TRUE	0.00121819	57	417	15	0.0359712	0.263158	GO:0006865	GO:BP	amino acid transport	6518	2556	c("GO:0046942", "GO:0071705")
Down	TRUE	0.00127025	176	417	29	0.0695444	0.164773	GO:0098655	GO:BP	monoatomic cation transmembrane transport	6518	19353	c("GO:0006812", "GO:0034220")
Down	TRUE	0.00275723	173	417	28	0.0671463	0.16185	GO:0098662	GO:BP	inorganic cation transmembrane transport	6518	19360	GO:0098660
Down	TRUE	0.00324615	194	417	30	0.0719424	0.154639	GO:0034220	GO:BP	monoatomic ion transmembrane transport	6518	8793	c("GO:0006811", "GO:0055085")
Down	TRUE	0.00342451	128	417	23	0.0551559	0.179688	GO:0051168	GO:BP	nuclear export	6518	13992	GO:0006913
Down	TRUE	0.00391638	650	417	70	0.167866	0.107692	GO:0065003	GO:BP	protein-containing complex assembly	6518	16381	c("GO:0022607", "GO:0043933")
Down	TRUE	0.00392256	94	417	19	0.0455635	0.202128	GO:0046942	GO:BP	carboxylic acid transport	6518	12859	c("GO:0015711", "GO:0015849")
Down	TRUE	0.00459765	35	417	11	0.0263789	0.314286	GO:0000028	GO:BP	ribosomal small subunit assembly	6518	14	c("GO:0022618", "GO:0042255", "GO:0042274")
Down	TRUE	0.00461902	95	417	19	0.0455635	0.2	GO:0015849	GO:BP	organic acid transport	6518	5017	GO:0071702
Down	TRUE	0.00485782	178	417	28	0.0671463	0.157303	GO:0051169	GO:BP	nuclear transport	6518	13993	GO:0046907
Down	TRUE	0.00485782	178	417	28	0.0671463	0.157303	GO:0006913	GO:BP	nucleocytoplasmic transport	6518	2591	GO:0051169
Down	TRUE	0.00660777	242	417	34	0.0815348	0.140496	GO:0006811	GO:BP	monoatomic ion transport	6518	2520	GO:0006810
Down	TRUE	0.0067442	30	417	10	0.0239808	0.333333	GO:0006450	GO:BP	regulation of translational fidelity	6518	2224	GO:0065008
Down	TRUE	0.00977216	257	417	35	0.0839329	0.136187	GO:1901137	GO:BP	carbohydrate derivative biosynthetic process	6518	21751	c("GO:1901135", "GO:1901576")
Down	TRUE	0.0114778	4	417	4	0.00959233	1	GO:0061736	GO:BP	engulfment of target by autophagosome	6518	16132	c("GO:0000045", "GO:0010324")
Down	TRUE	0.0127944	956	417	92	0.220624	0.0962343	GO:0022607	GO:BP	cellular component assembly	6518	6852	c("GO:0016043", "GO:0044085")
Down	TRUE	0.0174583	33	417	10	0.0239808	0.30303	GO:0000055	GO:BP	ribosomal large subunit export from nucleus	6518	23	GO:0000054
Down	TRUE	0.01945	87	417	17	0.0407674	0.195402	GO:0006486	GO:BP	protein glycosylation	6518	2244	c("GO:0009101", "GO:0036211", "GO:0043413")
Down	TRUE	0.01945	87	417	17	0.0407674	0.195402	GO:0043413	GO:BP	macromolecule glycosylation	6518	11035	c("GO:0043412", "GO:0070085")
Down	TRUE	0.0222037	63	417	14	0.0335731	0.222222	GO:0044036	GO:BP	cell wall macromolecule metabolic process	6518	11249	c("GO:0043170", "GO:0071554")
Down	TRUE	0.0227157	88	417	17	0.0407674	0.193182	GO:0070085	GO:BP	glycosylation	6518	16397	GO:0008152
Down	TRUE	0.0307385	90	417	17	0.0407674	0.188889	GO:0009101	GO:BP	glycoprotein biosynthetic process	6518	3310	c("GO:0009059", "GO:0009100", "GO:1901137", "GO:1901566")
Down	TRUE	0.03115	108	417	19	0.0455635	0.175926	GO:1902600	GO:BP	proton transmembrane transport	6518	22929	c("GO:0098655", "GO:0098662")
Down	TRUE	0.0321271	17	417	7	0.0167866	0.411765	GO:1905897	GO:BP	regulation of response to endoplasmic reticulum stress	6518	25656	c("GO:0034976", "GO:0080135")
Down	TRUE	0.0481925	1400	417	122	0.292566	0.0871429	GO:0016070	GO:BP	RNA metabolic process	6518	5158	GO:0090304
Down	TRUE	1.02387e-50	540	419	139	0.331742	0.257407	GO:1990904	GO:CC	ribonucleoprotein complex	6557	4043	GO:0032991
Down	TRUE	1.67654e-49	175	419	81	0.193317	0.462857	GO:0022626	GO:CC	cytosolic ribosome	6557	857	c("GO:0005829", "GO:0005840")
Down	TRUE	3.01404e-46	238	419	90	0.214797	0.378151	GO:0044391	GO:CC	ribosomal subunit	6557	2076	c("GO:0005840", "GO:1990904")
Down	TRUE	1.59718e-45	284	419	97	0.231504	0.341549	GO:0005840	GO:CC	ribosome	6557	389	GO:0043232
Down	TRUE	3.74964e-29	87	419	45	0.107399	0.517241	GO:0022625	GO:CC	cytosolic large ribosomal subunit	6557	856	c("GO:0015934", "GO:0022626")
Down	TRUE	2.95919e-27	1511	419	198	0.472554	0.131039	GO:0043232	GO:CC	intracellular non-membrane-bounded organelle	6557	1884	c("GO:0043228", "GO:0043229")
Down	TRUE	2.95919e-27	1511	419	198	0.472554	0.131039	GO:0043228	GO:CC	non-membrane-bounded organelle	6557	1880	GO:0043226
Down	TRUE	1.28465e-24	179	419	58	0.138425	0.324022	GO:0030684	GO:CC	preribosome	6557	967	GO:1990904
Down	TRUE	1.09054e-23	137	419	50	0.119332	0.364964	GO:0015934	GO:CC	large ribosomal subunit	6557	709	GO:0044391
Down	TRUE	1.61951e-23	5222	419	405	0.966587	0.0775565	GO:0005622	GO:CC	intracellular anatomical structure	6557	237	GO:0110165
Down	TRUE	3.00808e-23	2354	419	252	0.601432	0.107052	GO:0032991	GO:CC	protein-containing complex	6557	1340	GO:0005575
Down	TRUE	9.03772e-22	4679	419	381	0.909308	0.0814277	GO:0043229	GO:CC	intracellular organelle	6557	1881	c("GO:0005622", "GO:0043226")
Down	TRUE	9.64183e-22	4680	419	381	0.909308	0.0814103	GO:0043226	GO:CC	organelle	6557	1878	GO:0110165
Down	TRUE	2.60866e-21	67	419	34	0.0811456	0.507463	GO:0022627	GO:CC	cytosolic small ribosomal subunit	6557	858	c("GO:0015935", "GO:0022626")
Down	TRUE	8.01685e-20	103	419	40	0.0954654	0.38835	GO:0015935	GO:CC	small ribosomal subunit	6557	710	GO:0044391
Down	TRUE	3.23932e-19	5771	419	417	0.995227	0.0722578	GO:0110165	GO:CC	cellular anatomical entity	6557	3439	GO:0005575
Down	TRUE	9.9779e-17	62	419	29	0.0692124	0.467742	GO:0030687	GO:CC	preribosome, large subunit precursor	6557	970	GO:0030684
Down	TRUE	1.37048e-12	328	419	61	0.145585	0.185976	GO:0005730	GO:CC	nucleolus	6557	305	c("GO:0031981", "GO:0043232")
Down	TRUE	2.70872e-10	4444	419	346	0.825776	0.0778578	GO:0005737	GO:CC	cytoplasm	6557	309	c("GO:0005622", "GO:0110165")
Down	TRUE	9.98412e-10	1114	419	126	0.300716	0.113106	GO:0005829	GO:CC	cytosol	6557	380	c("GO:0005737", "GO:0110165")
Down	TRUE	2.41568e-09	94	419	27	0.0644391	0.287234	GO:0030686	GO:CC	90S preribosome	6557	969	GO:0030684
Down	TRUE	2.4126e-06	684	419	81	0.193317	0.118421	GO:0031981	GO:CC	nuclear lumen	6557	1227	c("GO:0005634", "GO:0070013")
Down	TRUE	2.80315e-05	1062	419	108	0.257757	0.101695	GO:0031974	GO:CC	membrane-enclosed lumen	6557	1221	GO:0110165
Down	TRUE	2.80315e-05	1062	419	108	0.257757	0.101695	GO:0070013	GO:CC	intracellular organelle lumen	6557	2399	c("GO:0043229", "GO:0043233")
Down	TRUE	2.80315e-05	1062	419	108	0.257757	0.101695	GO:0043233	GO:CC	organelle lumen	6557	1885	c("GO:0031974", "GO:0043226")
Down	TRUE	8.383e-05	7	419	6	0.0143198	0.857143	GO:0000136	GO:CC	mannan polymerase complex	6557	15	c("GO:0000137", "GO:0000139", "GO:0031501", "GO:0098796")
Down	TRUE	0.000462573	21	419	9	0.0214797	0.428571	GO:0031501	GO:CC	mannosyltransferase complex	6557	1147	c("GO:0140535", "GO:1990234")
Down	TRUE	0.000906961	28	419	10	0.0238663	0.357143	GO:0031985	GO:CC	Golgi cisterna	6557	1231	c("GO:0005795", "GO:0098791")
Down	TRUE	0.00208886	601	419	65	0.155131	0.108153	GO:0005886	GO:CC	plasma membrane	6557	422	c("GO:0016020", "GO:0071944")
Down	TRUE	0.00563694	367	419	44	0.105012	0.119891	GO:0019866	GO:CC	organelle inner membrane	6557	823	c("GO:0031090", "GO:0031967")
Down	TRUE	0.00838963	12	419	6	0.0143198	0.5	GO:0030867	GO:CC	rough endoplasmic reticulum membrane	6557	981	c("GO:0005789", "GO:0005791", "GO:0098588")
Down	TRUE	0.00838963	12	419	6	0.0143198	0.5	GO:0005791	GO:CC	rough endoplasmic reticulum	6557	356	GO:0005783
Down	TRUE	0.00845685	35	419	10	0.0238663	0.285714	GO:0005795	GO:CC	Golgi stack	6557	359	GO:0098791
Down	TRUE	0.015017	5	419	4	0.00954654	0.8	GO:0033254	GO:CC	vacuolar transporter chaperone complex	6557	1404	c("GO:0098796", "GO:0140535")
Down	TRUE	0.020343	9	419	5	0.0119332	0.555556	GO:0071256	GO:CC	translocon complex	6557	2728	c("GO:0030867", "GO:0098796", "GO:0140534")
Down	TRUE	0.0223862	365	419	42	0.100239	0.115068	GO:0098796	GO:CC	membrane protein complex	6557	3258	c("GO:0016020", "GO:0032991")
Down	TRUE	0.0385185	15	419	6	0.0143198	0.4	GO:0000137	GO:CC	Golgi cis cisterna	6557	16	GO:0031985
Down	TRUE	0.0385565	10	419	5	0.0119332	0.5	GO:0043614	GO:CC	multi-eIF complex	6557	1933	c("GO:0005737", "GO:1990904")
Down	TRUE	0.0427733	6	419	4	0.00954654	0.666667	GO:0031205	GO:CC	endoplasmic reticulum Sec complex	6557	1058	c("GO:0030867", "GO:0098796", "GO:0140534")
Down	TRUE	1.75436e-44	224	419	86	0.205251	0.383929	GO:0003735	GO:MF	structural constituent of ribosome	6539	353	GO:0005198
Down	TRUE	1.32144e-32	384	419	97	0.231504	0.252604	GO:0005198	GO:MF	structural molecule activity	6539	1347	GO:0003674
Down	TRUE	1.9172e-25	608	419	113	0.26969	0.185855	GO:0003723	GO:MF	RNA binding	6539	346	GO:0003676
Down	TRUE	1.29845e-13	82	419	30	0.071599	0.365854	GO:0019843	GO:MF	rRNA binding	6539	3714	GO:0003723
Down	TRUE	8.82163e-12	1226	419	141	0.336516	0.115008	GO:0003676	GO:MF	nucleic acid binding	6539	323	GO:0097159
Down	TRUE	8.60543e-09	415	419	63	0.150358	0.151807	GO:0022857	GO:MF	transmembrane transporter activity	6539	3792	GO:0005215
Down	TRUE	1.68926e-08	463	419	67	0.159905	0.144708	GO:0005215	GO:MF	transporter activity	6539	1354	GO:0003674
Down	TRUE	1.95155e-08	1948	419	185	0.441527	0.0949692	GO:0097159	GO:MF	organic cyclic compound binding	6539	9069	GO:0005488
Down	TRUE	9.58722e-06	3827	419	297	0.708831	0.0776065	GO:0005488	GO:MF	binding	6539	1480	GO:0003674
Down	TRUE	1.31811e-05	15	419	9	0.0214797	0.6	GO:0070180	GO:MF	large ribosomal subunit rRNA binding	6539	8617	GO:0019843
Down	TRUE	3.74511e-05	213	419	35	0.0835322	0.164319	GO:0003729	GO:MF	mRNA binding	6539	351	GO:0003723
Down	TRUE	4.57374e-05	49	419	15	0.0357995	0.306122	GO:0015171	GO:MF	amino acid transmembrane transporter activity	6539	2381	GO:0046943
Down	TRUE	0.000150269	196	419	32	0.0763723	0.163265	GO:0015318	GO:MF	inorganic molecular entity transmembrane transporter activity	6539	2474	GO:0022857
Down	TRUE	0.000201144	170	419	29	0.0692124	0.170588	GO:0008324	GO:MF	monoatomic cation transmembrane transporter activity	6539	1657	GO:0015075
Down	TRUE	0.000440927	186	419	30	0.071599	0.16129	GO:0015075	GO:MF	monoatomic ion transmembrane transporter activity	6539	2296	GO:0022857
Down	TRUE	0.000472131	44	419	13	0.0310263	0.295455	GO:0000030	GO:MF	mannosyltransferase activity	6539	8	GO:0016758
Down	TRUE	0.000503055	168	419	28	0.0668258	0.166667	GO:0022890	GO:MF	inorganic cation transmembrane transporter activity	6539	3812	GO:0015318
Down	TRUE	0.0006398	74	419	17	0.0405728	0.22973	GO:0043021	GO:MF	ribonucleoprotein complex binding	6539	5703	GO:0044877
Down	TRUE	0.00250026	10	419	6	0.0143198	0.6	GO:0000009	GO:MF	alpha-1,6-mannosyltransferase activity	6539	3	GO:0000030
Down	TRUE	0.00280367	82	419	17	0.0405728	0.207317	GO:0046943	GO:MF	carboxylic acid transmembrane transporter activity	6539	6254	c("GO:0005342", "GO:0008514")
Down	TRUE	0.00332184	83	419	17	0.0405728	0.204819	GO:0005342	GO:MF	organic acid transmembrane transporter activity	6539	1425	GO:0022857
Down	TRUE	0.00390132	110	419	20	0.0477327	0.181818	GO:0015078	GO:MF	proton transmembrane transporter activity	6539	2297	c("GO:0008324", "GO:0022890")
Down	TRUE	0.00948594	81	419	16	0.0381862	0.197531	GO:0045182	GO:MF	translation regulator activity	6539	6074	GO:0003674
Down	TRUE	0.0116271	109	419	19	0.0453461	0.174312	GO:0022853	GO:MF	active monoatomic ion transmembrane transporter activity	6539	3789	c("GO:0015075", "GO:0022804")
Down	TRUE	0.0117822	100	419	18	0.0429594	0.18	GO:0008514	GO:MF	organic anion transmembrane transporter activity	6539	1769	GO:0022857
Down	TRUE	0.0129648	83	419	16	0.0381862	0.192771	GO:0016758	GO:MF	hexosyltransferase activity	6539	2956	GO:0016757
Down	TRUE	0.0169032	37	419	10	0.0238663	0.27027	GO:0003743	GO:MF	translation initiation factor activity	6539	354	GO:0008135
Down	TRUE	0.0210722	31	419	9	0.0214797	0.290323	GO:0015179	GO:MF	L-amino acid transmembrane transporter activity	6539	2386	GO:0015171
Down	TRUE	0.0258434	196	419	27	0.0644391	0.137755	GO:0022804	GO:MF	active transmembrane transporter activity	6539	3766	GO:0022857
Down	TRUE	0.0261452	62	419	13	0.0310263	0.209677	GO:0008135	GO:MF	translation factor activity, RNA binding	6539	1572	GO:0090079
Down	TRUE	0.03052	98	419	17	0.0405728	0.173469	GO:0015399	GO:MF	primary active transmembrane transporter activity	6539	2522	GO:0022804
Down	TRUE	0.0332211	108	419	18	0.0429594	0.166667	GO:0016757	GO:MF	glycosyltransferase activity	6539	2955	GO:0016740
Down	TRUE	0.0499589	6	419	4	0.00954654	0.666667	GO:0000822	GO:MF	inositol hexakisphosphate binding	6539	98	c("GO:0043168", "GO:0043178")
Down	TRUE	6.41998e-06	55	104	19	0.182692	0.345455	HP:0001894	HP	Thrombocytosis	1334	1373	HP:0011873
Down	TRUE	8.41309e-06	74	104	22	0.211538	0.297297	HP:0000782	HP	Abnormal scapula morphology	1334	610	HP:0000765
Down	TRUE	6.12397e-05	39	104	15	0.144231	0.384615	HP:0030270	HP	Elevated red cell adenosine deaminase activity	1334	10398	HP:4000209
Down	TRUE	6.12397e-05	39	104	15	0.144231	0.384615	HP:0005532	HP	Macrocytic dyserythropoietic anemia	1334	3737	HP:0001972
Down	TRUE	6.12397e-05	39	104	15	0.144231	0.384615	HP:0031640	HP	Abnormal radial artery morphology	1334	11690	HP:0011004
Down	TRUE	6.12397e-05	39	104	15	0.144231	0.384615	HP:4000209	HP	Abnormal erythrocyte adenosine deaminase activity	1334	17414	HP:0030272
Down	TRUE	6.12397e-05	39	104	15	0.144231	0.384615	HP:0020118	HP	Radial artery aplasia	1334	9354	HP:0031640
Down	TRUE	7.72932e-05	45	104	16	0.153846	0.355556	HP:0009942	HP	Duplication of thumb phalanx	1334	6412	c("HP:0009602", "HP:0009997")
Down	TRUE	9.17228e-05	40	104	15	0.144231	0.375	HP:0012410	HP	Pure red cell aplasia	1334	8797	HP:0012131
Down	TRUE	9.85342e-05	120	104	27	0.259615	0.225	HP:0000980	HP	Pallor	1334	769	HP:0011121
Down	TRUE	0.000135394	41	104	15	0.144231	0.365854	HP:0001896	HP	Reticulocytopenia	1334	1375	HP:0004312
Down	TRUE	0.000135394	41	104	15	0.144231	0.365854	HP:0012133	HP	Erythroid hypoplasia	1334	8528	HP:0012131
Down	TRUE	0.000135394	41	104	15	0.144231	0.365854	HP:0011904	HP	Persistence of hemoglobin F	1334	8300	HP:0011902
Down	TRUE	0.000135394	41	104	15	0.144231	0.365854	HP:0009999	HP	Partial duplication of the phalanx of hand	1334	6468	HP:0009997
Down	TRUE	0.000135394	41	104	15	0.144231	0.365854	HP:0009944	HP	Partial duplication of thumb phalanx	1334	6414	c("HP:0009942", "HP:0009999")
Down	TRUE	0.000135394	41	104	15	0.144231	0.365854	HP:0000912	HP	Sprengel anomaly	1334	711	HP:0000782
Down	TRUE	0.000157528	47	104	16	0.153846	0.340426	HP:0001895	HP	Normochromic anemia	1334	1374	HP:0010972
Down	TRUE	0.000197145	42	104	15	0.144231	0.357143	HP:0040276	HP	Adenocarcinoma of the colon	1334	15251	c("HP:0040275", "HP:0100273")
Down	TRUE	0.000197145	42	104	15	0.144231	0.357143	HP:0040275	HP	Adenocarcinoma of the large intestine	1334	15250	c("HP:0040273", "HP:0100834")
Down	TRUE	0.000197145	42	104	15	0.144231	0.357143	HP:0002669	HP	Osteosarcoma	1334	1934	c("HP:0010622", "HP:0100242")
Down	TRUE	0.000297884	126	104	27	0.259615	0.214286	HP:0010972	HP	Anemia of inadequate production	1334	7393	HP:0001903
Down	TRUE	0.000307557	49	104	16	0.153846	0.326531	HP:0005518	HP	Increased mean corpuscular volume	1334	3726	HP:0025065
Down	TRUE	0.000376689	152	104	30	0.288462	0.197368	HP:0001254	HP	Lethargy	1334	954	HP:0000745
Down	TRUE	0.000402458	44	104	15	0.144231	0.340909	HP:0040273	HP	Adenocarcinoma of the intestines	1334	15248	HP:0002672
Down	TRUE	0.000456477	83	104	21	0.201923	0.253012	HP:0004312	HP	Abnormal reticulocyte morphology	1334	3009	HP:0001877
Down	TRUE	0.00056504	45	104	15	0.144231	0.333333	HP:0006758	HP	Malignant genitourinary tract tumor	1334	4415	HP:0007379
Down	TRUE	0.000784752	46	104	15	0.144231	0.326087	HP:0009777	HP	Absent thumb	1334	6272	c("HP:0009380", "HP:0009601")
Down	TRUE	0.000784752	46	104	15	0.144231	0.326087	HP:0001227	HP	Abnormality of the thenar eminence	1334	939	HP:0001421
Down	TRUE	0.000917027	101	104	23	0.221154	0.227723	HP:0001882	HP	Leukopenia	1334	1363	HP:0011893
Down	TRUE	0.00104746	53	104	16	0.153846	0.301887	HP:0025065	HP	Abnormal mean corpuscular volume	1334	9518	HP:0001877
Down	TRUE	0.00139341	54	104	16	0.153846	0.296296	HP:0012131	HP	Abnormal number of erythroid precursors	1334	8526	HP:0001877
Down	TRUE	0.00183948	55	104	16	0.153846	0.290909	HP:0011902	HP	Abnormal hemoglobin	1334	8298	HP:0001877
Down	TRUE	0.00198075	49	104	15	0.144231	0.306122	HP:0001199	HP	Triphalangeal thumb	1334	927	HP:0009602
Down	TRUE	0.00241063	56	104	16	0.153846	0.285714	HP:0000185	HP	Cleft soft palate	1334	159	c("HP:0000175", "HP:0100736")
Down	TRUE	0.00241063	56	104	16	0.153846	0.285714	HP:0001790	HP	Nonimmune hydrops fetalis	1334	1298	HP:0001789
Down	TRUE	0.00268495	63	104	17	0.163462	0.269841	HP:0001972	HP	Macrocytic anemia	1334	1437	HP:0010972
Down	TRUE	0.00351088	51	104	15	0.144231	0.294118	HP:0030272	HP	Abnormal erythrocyte enzyme level	1334	10400	c("HP:0001877", "HP:0034684")
Down	TRUE	0.00351088	51	104	15	0.144231	0.294118	HP:0009380	HP	Aplasia of the fingers	1334	5907	HP:0006265
Down	TRUE	0.00571642	136	104	26	0.25	0.191176	HP:0010974	HP	Abnormal myeloid leukocyte morphology	1334	7394	HP:0001881
Down	TRUE	0.0067474	74	104	18	0.173077	0.243243	HP:0001421	HP	Abnormality of the musculature of the hand	1334	1065	c("HP:0001155", "HP:0001446")
Down	TRUE	0.00868156	122	104	24	0.230769	0.196721	HP:0001446	HP	Abnormality of the musculature of the upper limbs	1334	1080	c("HP:0002817", "HP:0009127")
Down	TRUE	0.0133447	63	104	16	0.153846	0.253968	HP:0000085	HP	Horseshoe kidney	1334	78	HP:0100542
Down	TRUE	0.0178148	9	104	6	0.0576923	0.666667	HP:0006517	HP	Intraalveolar phospholipid accumulation	1334	4261	HP:0032973
Down	TRUE	0.0179573	171	104	29	0.278846	0.169591	HP:0000501	HP	Glaucoma	1334	383	HP:0012373
Down	TRUE	0.0219825	13	104	7	0.0673077	0.538462	HP:0040223	HP	Pulmonary hemorrhage	1334	15199	c("HP:0002088", "HP:0011029")
Down	TRUE	0.0242132	73	104	17	0.163462	0.232877	HP:0004808	HP	Acute myeloid leukemia	1334	3288	HP:0002488
Down	TRUE	0.0242939	129	104	24	0.230769	0.186047	HP:0410030	HP	Cleft lip	1334	16592	HP:0000159
Down	TRUE	0.0258221	59	104	15	0.144231	0.254237	HP:0002672	HP	Gastrointestinal carcinoma	1334	1936	HP:0006749
Down	TRUE	0.0258221	59	104	15	0.144231	0.254237	HP:0006749	HP	Malignant gastrointestinal tract tumors	1334	4410	HP:0007378
Down	TRUE	0.0301237	233	104	35	0.336538	0.150215	HP:0011875	HP	Abnormal platelet morphology	1334	8271	HP:0001872
Down	TRUE	0.0301237	233	104	35	0.336538	0.150215	HP:0011873	HP	Abnormal platelet count	1334	8269	HP:0011875
Down	TRUE	0.0335149	90	104	19	0.182692	0.211111	HP:0002488	HP	Acute leukemia	1334	1800	HP:0001909
Down	TRUE	0.0356096	75	104	17	0.163462	0.226667	HP:0000465	HP	Webbed neck	1334	352	HP:0025668
Down	TRUE	0.0404367	246	104	36	0.346154	0.146341	HP:0001872	HP	Abnormality of thrombocytes	1334	1353	HP:0001871
Down	TRUE	0.0486663	354	104	46	0.442308	0.129944	HP:0001903	HP	Anemia	1334	1382	HP:0001877
Down	TRUE	0.0493298	62	104	15	0.144231	0.241935	HP:0009778	HP	Short thumb	1334	6273	c("HP:0009381", "HP:0009601")
Down	TRUE	1.91836e-35	174	211	77	0.364929	0.442529	KEGG:03010	KEGG	Ribosome	2161	208	KEGG:00000
Down	TRUE	0.0462579	14	211	6	0.028436	0.428571	KEGG:00514	KEGG	Other types of O-glycan biosynthesis	2161	67	KEGG:00000
Down	TRUE	5.30299e-12	77	419	27	0.0644391	0.350649	TF:M01789	TF	Factor: IFH1; motif: ARATGTAYGGRTGTA	6599	112	TF:M00000
Down	TRUE	4.96494e-08	563	419	74	0.176611	0.131439	TF:M12988	TF	Factor: RAP1; motif: NRTGTATGGGTGTNN	6599	212	TF:M00000
Down	TRUE	9.00017e-08	559	419	73	0.174224	0.13059	TF:M01787	TF	Factor: RAP1; motif: ACACCCRTACAYYNN	6599	210	TF:M00000
Down	TRUE	7.20864e-06	536	419	66	0.157518	0.123134	TF:M01637	TF	Factor: RAP1; motif: CACCCATACA	6599	208	TF:M00000
Down	TRUE	8.75838e-05	108	419	22	0.052506	0.203704	TF:M01787_1	TF	Factor: RAP1; motif: ACACCCRTACAYYNN; match class: 1	6599	211	TF:M01787
Down	TRUE	0.00346698	989	419	93	0.221957	0.0940344	TF:M00213	TF	Factor: RAP1p; motif: WRMACCCATACAYY	6599	214	TF:M00000
Down	TRUE	0.0222703	5875	419	394	0.940334	0.0670638	TF:M01648	TF	Factor: YLR278C; motif: NCGGAGTT	6599	328	TF:M00000
Down	TRUE	0.0487974	696	419	66	0.157518	0.0948276	TF:M01901	TF	Factor: Abf1p; motif: YCGTNNNNNRTGAYNN	6599	6	TF:M00000
Down	TRUE	1.56202e-34	89	111	58	0.522523	0.651685	WP:WP210	WP	Cytoplasmic ribosomal proteins	841	27	WP:000000

## Sheet: pbp1d vs WT Up
query	significant	p_value	term_size	query_size	intersection_size	precision	recall	term_id	source	term_name	effective_domain_size	source_order	parents
Up	TRUE	0.0364475	98	2	2	1	0.0204082	GO:0006164	GO:BP	purine nucleotide biosynthetic process	6518	2019	c("GO:0006163", "GO:0009165", "GO:0072522")
Up	TRUE	0.0410715	104	2	2	1	0.0192308	GO:0072522	GO:BP	purine-containing compound biosynthetic process	6518	17941	c("GO:0018130", "GO:0019438", "GO:0044271", "GO:0072521", "GO:1901362", "GO:1901566")
Up	TRUE	0.0499767	1	2	1	0.5	1	GO:0030429	GO:MF	kynureninase activity	6539	3926	GO:0016823
Up	TRUE	0.0499767	1	2	1	0.5	1	GO:0061981	GO:MF	3-hydroxykynureninase activity	6539	8511	GO:0016823
Up	TRUE	0.049975	1	1	1	1	1	HP:0004365	HP	Abnormal circulating tryptophan concentration	1334	3053	HP:0004338

## Sheet: pbp1d vs WT Down
query	significant	p_value	term_size	query_size	intersection_size	precision	recall	term_id	source	term_name	effective_domain_size	source_order	parents
Down	TRUE	0.000290748	135	5	4	0.8	0.0296296	GO:0032543	GO:BP	mitochondrial translation	6518	7911	c("GO:0006412", "GO:0140053")
Down	TRUE	0.000620555	163	5	4	0.8	0.0245399	GO:0140053	GO:BP	mitochondrial gene expression	6518	20218	GO:0010467
Down	TRUE	0.033603	1035	5	5	1	0.00483092	GO:1901566	GO:BP	organonitrogen compound biosynthetic process	6518	22100	c("GO:1901564", "GO:1901576")
Down	TRUE	0.0494219	489	5	4	0.8	0.00817996	GO:0006412	GO:BP	translation	6518	2194	c("GO:0009059", "GO:0010467", "GO:0019538", "GO:0043043")
Down	TRUE	0.000625319	247	5	4	0.8	0.0161943	GO:0005759	GO:CC	mitochondrial matrix	6557	327	c("GO:0005739", "GO:0070013")
Down	TRUE	0.0143371	1217	5	5	1	0.00410846	GO:0005739	GO:CC	mitochondrion	6557	310	c("GO:0005737", "GO:0043231")
