# Supplementary material for: Pleiotropic effects of PAB1 deletion: Extensive changes in the yeast proteome, transcriptome, and translatome
Source: PLoS Genet. 2024 Sep 5;20(9):e1011392. doi: 10.1371/journal.pgen.1011392 (PMC11407637; doi:10.1371/journal.pgen.1011392)
Supplement: S2 Table — (XLSX) [file pgen.1011392.s012.xlsx]

## Sheet: pab1dpbp1d vs pbp1d Up
query	significant	p_value	term_size	query_size	intersection_size	precision	recall	term_id	source	term_name	effective_domain_size	source_order	parents
Up	TRUE	4.69937e-08	775	209	59	0.282297	0.076129	GO:0044281	GO:BP	small molecule metabolic process	6518	11317	GO:0008152
Up	TRUE	1.6614e-06	2038	209	106	0.507177	0.0520118	GO:1901564	GO:BP	organonitrogen compound metabolic process	6518	22098	c("GO:0006807", "GO:0071704")
Up	TRUE	5.30149e-06	1035	209	66	0.315789	0.0637681	GO:1901566	GO:BP	organonitrogen compound biosynthetic process	6518	22100	c("GO:1901564", "GO:1901576")
Up	TRUE	0.000101721	159	209	20	0.0956938	0.125786	GO:0044282	GO:BP	small molecule catabolic process	6518	11318	c("GO:0009056", "GO:0044281")
Up	TRUE	0.000667431	4984	209	187	0.894737	0.0375201	GO:0009987	GO:BP	cellular process	6518	3849	GO:0008150
Up	TRUE	0.000796077	543	209	39	0.186603	0.0718232	GO:0043604	GO:BP	amide biosynthetic process	6518	11153	c("GO:0043603", "GO:0044271")
Up	TRUE	0.000815664	399	209	32	0.15311	0.0802005	GO:0043436	GO:BP	oxoacid metabolic process	6518	11048	GO:0006082
Up	TRUE	0.00090182	381	209	31	0.148325	0.0813648	GO:0019752	GO:BP	carboxylic acid metabolic process	6518	6252	GO:0043436
Up	TRUE	0.000911025	401	209	32	0.15311	0.0798005	GO:0006082	GO:BP	organic acid metabolic process	6518	1967	c("GO:0044237", "GO:0044281", "GO:0071704")
Up	TRUE	0.000953494	2719	209	121	0.578947	0.0445017	GO:0009058	GO:BP	biosynthetic process	6518	3271	GO:0008152
Up	TRUE	0.0011185	3857	209	156	0.746411	0.0404459	GO:0008152	GO:BP	metabolic process	6518	3159	GO:0008150
Up	TRUE	0.00118459	617	209	42	0.200957	0.0680713	GO:0043603	GO:BP	amide metabolic process	6518	11152	GO:0006807
Up	TRUE	0.00153233	3668	209	150	0.717703	0.0408942	GO:0071704	GO:BP	organic substance metabolic process	6518	17374	GO:0008152
Up	TRUE	0.00191858	456	209	34	0.162679	0.0745614	GO:1901565	GO:BP	organonitrogen compound catabolic process	6518	22099	c("GO:1901564", "GO:1901575")
Up	TRUE	0.00215047	357	209	29	0.138756	0.0812325	GO:0044283	GO:BP	small molecule biosynthetic process	6518	11319	c("GO:0009058", "GO:0044281")
Up	TRUE	0.0030187	2710	209	119	0.569378	0.0439114	GO:1901576	GO:BP	organic substance biosynthetic process	6518	22106	c("GO:0009058", "GO:0071704")
Up	TRUE	0.00333261	780	209	48	0.229665	0.0615385	GO:1901575	GO:BP	organic substance catabolic process	6518	22105	c("GO:0009056", "GO:0071704")
Up	TRUE	0.00364159	64	209	11	0.0526316	0.171875	GO:0009063	GO:BP	amino acid catabolic process	6518	3276	c("GO:0046395", "GO:1901565")
Up	TRUE	0.00427851	494	209	35	0.167464	0.0708502	GO:0043043	GO:BP	peptide biosynthetic process	6518	10843	c("GO:0006518", "GO:0043604", "GO:1901566")
Up	TRUE	0.00604391	241	209	22	0.105263	0.0912863	GO:0006091	GO:BP	generation of precursor metabolites and energy	6518	1974	GO:0044237
Up	TRUE	0.00893964	489	209	34	0.162679	0.0695297	GO:0006412	GO:BP	translation	6518	2194	c("GO:0009059", "GO:0010467", "GO:0019538", "GO:0043043")
Up	TRUE	0.0196335	39	209	8	0.0382775	0.205128	GO:0170040	GO:BP	proteinogenic amino acid catabolic process	6518	20790	c("GO:0046395", "GO:0170039", "GO:1901565")
Up	TRUE	0.0224875	533	209	35	0.167464	0.065666	GO:0006518	GO:BP	peptide metabolic process	6518	2266	c("GO:0043603", "GO:1901564")
Up	TRUE	0.0254172	107	209	13	0.062201	0.121495	GO:0046395	GO:BP	carboxylic acid catabolic process	6518	12523	c("GO:0016054", "GO:0019752")
Up	TRUE	0.0280896	108	209	13	0.062201	0.12037	GO:0016054	GO:BP	organic acid catabolic process	6518	5146	c("GO:0006082", "GO:0044248", "GO:0044282", "GO:1901575")
Up	TRUE	0.0286268	140	209	15	0.0717703	0.107143	GO:0009259	GO:BP	ribonucleotide metabolic process	6518	3461	c("GO:0009117", "GO:0019693")
Up	TRUE	0.0302551	2640	209	113	0.54067	0.042803	GO:0044249	GO:BP	cellular biosynthetic process	6518	11305	c("GO:0009058", "GO:0044237")
Up	TRUE	0.0414378	43	209	8	0.0382775	0.186047	GO:0170035	GO:BP	L-amino acid catabolic process	6518	20785	c("GO:0009063", "GO:0170033", "GO:1901606")
Up	TRUE	0.0439357	3507	209	140	0.669856	0.0399202	GO:0044237	GO:BP	cellular metabolic process	6518	11299	c("GO:0008152", "GO:0009987")
Up	TRUE	0.0499934	8	209	4	0.0191388	0.5	GO:0019323	GO:BP	pentose catabolic process	6518	5877	c("GO:0019321", "GO:0046365")
Up	TRUE	3.72665e-08	5222	211	200	0.947867	0.0382995	GO:0005622	GO:CC	intracellular anatomical structure	6557	237	GO:0110165
Up	TRUE	4.59206e-07	4444	211	180	0.853081	0.0405041	GO:0005737	GO:CC	cytoplasm	6557	309	c("GO:0005622", "GO:0110165")
Up	TRUE	0.000135806	1114	211	64	0.303318	0.0574506	GO:0005829	GO:CC	cytosol	6557	380	c("GO:0005737", "GO:0110165")
Up	TRUE	0.000689532	1217	211	66	0.312796	0.0542317	GO:0005739	GO:CC	mitochondrion	6557	310	c("GO:0005737", "GO:0043231")
Up	TRUE	0.000961435	5771	211	204	0.966825	0.0353492	GO:0110165	GO:CC	cellular anatomical entity	6557	3439	GO:0005575
Up	TRUE	0.00165464	1511	211	76	0.36019	0.0502978	GO:0043232	GO:CC	intracellular non-membrane-bounded organelle	6557	1884	c("GO:0043228", "GO:0043229")
Up	TRUE	0.00165464	1511	211	76	0.36019	0.0502978	GO:0043228	GO:CC	non-membrane-bounded organelle	6557	1880	GO:0043226
Up	TRUE	0.00196486	4679	211	177	0.838863	0.0378286	GO:0043229	GO:CC	intracellular organelle	6557	1881	c("GO:0005622", "GO:0043226")
Up	TRUE	0.00200634	4680	211	177	0.838863	0.0378205	GO:0043226	GO:CC	organelle	6557	1878	GO:0110165
Up	TRUE	0.00280267	540	211	36	0.170616	0.0666667	GO:1990904	GO:CC	ribonucleoprotein complex	6557	4043	GO:0032991
Up	TRUE	0.00369905	238	211	21	0.0995261	0.0882353	GO:0044391	GO:CC	ribosomal subunit	6557	2076	c("GO:0005840", "GO:1990904")
Up	TRUE	0.0059217	284	211	23	0.109005	0.0809859	GO:0005840	GO:CC	ribosome	6557	389	GO:0043232
Up	TRUE	0.0112664	1062	211	56	0.265403	0.0527307	GO:0031974	GO:CC	membrane-enclosed lumen	6557	1221	GO:0110165
Up	TRUE	0.0112664	1062	211	56	0.265403	0.0527307	GO:0070013	GO:CC	intracellular organelle lumen	6557	2399	c("GO:0043229", "GO:0043233")
Up	TRUE	0.0112664	1062	211	56	0.265403	0.0527307	GO:0043233	GO:CC	organelle lumen	6557	1885	c("GO:0031974", "GO:0043226")
Up	TRUE	0.0225311	26	211	6	0.028436	0.230769	GO:0034515	GO:CC	proteasome storage granule	6557	1500	c("GO:0005737", "GO:0043232")
Up	TRUE	0.0220188	3827	211	150	0.7109	0.0391952	GO:0005488	GO:MF	binding	6539	1480	GO:0003674
Up	TRUE	0.000253458	351	106	35	0.330189	0.0997151	KEGG:01110	KEGG	Biosynthesis of secondary metabolites	2161	182	KEGG:00000
Up	TRUE	0.00117273	798	106	59	0.556604	0.0739348	KEGG:01100	KEGG	Metabolic pathways	2161	181	KEGG:00000
Up	TRUE	0.00636802	55	106	10	0.0943396	0.181818	KEGG:00010	KEGG	Glycolysis / Gluconeogenesis	2161	2	KEGG:00000
Up	TRUE	0.0221609	112	106	14	0.132075	0.125	KEGG:01200	KEGG	Carbon metabolism	2161	184	KEGG:00000

## Sheet: pab1dpbp1d vs pbp1d Down
query	significant	p_value	term_size	query_size	intersection_size	precision	recall	term_id	source	term_name	effective_domain_size	source_order	parents
Down	TRUE	0.000666548	691	255	53	0.207843	0.0767004	GO:0036211	GO:BP	protein modification process	6518	9821	c("GO:0019538", "GO:0043412")
Down	TRUE	0.000742664	109	255	17	0.0666667	0.155963	GO:0030001	GO:BP	metal ion transport	6518	6883	GO:0006812
Down	TRUE	0.00185267	242	255	26	0.101961	0.107438	GO:0006811	GO:BP	monoatomic ion transport	6518	2520	GO:0006810
Down	TRUE	0.0163857	194	255	21	0.0823529	0.108247	GO:0034220	GO:BP	monoatomic ion transmembrane transport	6518	8793	c("GO:0006811", "GO:0055085")
Down	TRUE	0.0251244	215	255	22	0.0862745	0.102326	GO:0006812	GO:BP	monoatomic cation transport	6518	2521	GO:0006811
Down	TRUE	0.0286541	845	255	56	0.219608	0.0662722	GO:0043412	GO:BP	macromolecule modification	6518	11034	GO:0043170
Down	TRUE	0.033919	318	255	28	0.109804	0.0880503	GO:0042592	GO:BP	homeostatic process	6518	10601	GO:0008150
Down	TRUE	0.0425366	288	255	26	0.101961	0.0902778	GO:0019725	GO:BP	cellular homeostasis	6518	6234	GO:0042592
Down	TRUE	0.044435	272	255	25	0.0980392	0.0919118	GO:0048878	GO:BP	chemical homeostasis	6518	13544	GO:0042592
Down	TRUE	0.000330121	4392	256	205	0.800781	0.0466758	GO:0043231	GO:CC	intracellular membrane-bounded organelle	6557	1883	c("GO:0043227", "GO:0043229")
Down	TRUE	0.000355362	4395	256	205	0.800781	0.0466439	GO:0043227	GO:CC	membrane-bounded organelle	6557	1879	GO:0043226
Down	TRUE	0.00660654	1159	256	71	0.277344	0.0612597	GO:0012505	GO:CC	endomembrane system	6557	687	GO:0110165
Down	TRUE	0.00847427	4679	256	210	0.820312	0.0448814	GO:0043229	GO:CC	intracellular organelle	6557	1881	c("GO:0005622", "GO:0043226")
Down	TRUE	0.00866184	4680	256	210	0.820312	0.0448718	GO:0043226	GO:CC	organelle	6557	1878	GO:0110165
Down	TRUE	0.0149063	5222	256	227	0.886719	0.0434699	GO:0005622	GO:CC	intracellular anatomical structure	6557	237	GO:0110165
Down	TRUE	0.000399195	58	257	12	0.0466926	0.206897	GO:0046873	GO:MF	metal ion transmembrane transporter activity	6539	6230	c("GO:0008324", "GO:0022890")
Down	TRUE	0.0158775	7	257	4	0.0155642	0.571429	GO:0019706	GO:MF	protein-cysteine S-palmitoyltransferase activity	6539	3670	c("GO:0016409", "GO:0019707")
Down	TRUE	0.0158775	7	257	4	0.0155642	0.571429	GO:0019707	GO:MF	protein-cysteine S-acyltransferase activity	6539	3671	c("GO:0016417", "GO:0140096")
Down	TRUE	0.0166124	196	257	20	0.077821	0.102041	GO:0015318	GO:MF	inorganic molecular entity transmembrane transporter activity	6539	2474	GO:0022857
Down	TRUE	0.0181936	123	257	15	0.0583658	0.121951	GO:0000978	GO:MF	RNA polymerase II cis-regulatory region sequence-specific DNA binding	6539	117	c("GO:0000977", "GO:0000987")
Down	TRUE	0.0191402	13	257	5	0.0194553	0.384615	GO:0016409	GO:MF	palmitoyltransferase activity	6539	2780	GO:0016747
Down	TRUE	0.0191402	13	257	5	0.0194553	0.384615	GO:0016417	GO:MF	S-acyltransferase activity	6539	2788	GO:0016747
Down	TRUE	0.0285997	188	257	19	0.07393	0.101064	GO:0003700	GO:MF	DNA-binding transcription factor activity	6539	338	GO:0140110
Down	TRUE	0.0476349	164	257	17	0.0661479	0.103659	GO:0000981	GO:MF	DNA-binding transcription factor activity, RNA polymerase II-specific	6539	119	GO:0003700
