# Supplementary material for: Pleiotropic effects of PAB1 deletion: Extensive changes in the yeast proteome, transcriptome, and translatome
Source: PLoS Genet. 2024 Sep 5;20(9):e1011392. doi: 10.1371/journal.pgen.1011392 (PMC11407637; doi:10.1371/journal.pgen.1011392)
Supplement: S4 Table — (XLSX) [file pgen.1011392.s014.xlsx]

## Sheet: Sheet1
Yeast strains used in this study
Strain	Genotype
HFY114	MATa ura3-1 leu2-3,112 his3-11,15 trp1-1 ade2-1 can1-100
KMY01, KMY02, KMY06	MATa ura3-1 leu2-3,112 his3-11,15 trp1-1 ade2-1 can1-100 pbp1::URA3
KMY07, KMY10, KMY11	MATa ura3-1 leu2-3,112 his3-11,15 trp1-1 ade2-1 can1-100 pbp1::URA3 pab1::kanMX
