# Supplementary material for: Pleiotropic effects of PAB1 deletion: Extensive changes in the yeast proteome, transcriptome, and translatome
Source: PLoS Genet. 2024 Sep 5;20(9):e1011392. doi: 10.1371/journal.pgen.1011392 (PMC11407637; doi:10.1371/journal.pgen.1011392)
Supplement: S5 Table — (XLSX) [file pgen.1011392.s015.xlsx]

## Sheet: Sheet1
Oligonucleotides used in this study
Oligonucleotide	Sequence (5’-3’)
PBP1_5F	TAAGCAGCGGCCGCCATTGTTTCAGAGTTTACGATTACGA
(NotI)
PBP1_5R_v2	TCGGATCGGATCCATTGTTTCAATGTAATGAACTCCTT
(BamHI)
PBP1_3F_v2	ATCGATGAATTCTGAAGGAAGCACGTCAGAAAAAGC
(EcoRI)
PBP1_3R	TGCTTAGTCGACATTTGCTCTATTTTCACAGACCTCGA
(SalI)
URA3_5F_v2	GAAACAATGGATCCGATCCGAGCTTTTCAATTCATC
(BamHI)
URA3_3R_v2	CCTTCAGAATTCATCGATCCAGTGAGATC
(EcoRI)
PBP1_start_F	TCCGAATTGATCTTGAAGGGGAAGC
(verification)
PBP1_end_R	CATTATTTATGGGTAAGTAAGTACCACTG
(verification)
URA3_C116_R	ACCGTGTGCATTCGTAATGTCTG
(verification)
PAB1_5H_ext_F2	ATGCATGTCGACCTATAGGGCACCGTAAAGTAATAATGC
(SalI)
PAB1_5H_ext_R	CAGATATTAGGTGGTGGTACCAGG
PAB1_3H_ext_F	CGAGCTCTCGAGTGCTCTATGTAATCACCTACTTCCCTAC
(XhoI)
PAB1_3H_ext_R	GCGGTGGCGGCCGCGCTAAGTGAGACTTTGCTCTGTG
(NotI)
PAB1_KanMX_F	CATTTTTACTTAATAACCGTTTGAAGCATAGAGCAGGCCCTGGTACCACCACCTAATATCTGTCTAGAGATCTGTTTAGCTTGC
(XbaI)
PAB1_KanMX_R	TGATAAGTTTGTTGAGTAGGGAAGTAGGTGATTACATAGAGCACTCGAGAGCTCGTTTTC
(XhoI)
PAB1_5U_F	TCACCATCGCAAGTTCTGGGAC
(verification)
PAB1_3U_R	CAATAAGAGCGAGTATTTAGGTTACAAAGGAT
(verification)
Kan-R	ATCGCGAGCCCATTTATACCC
(verification)
