# Supplementary material for: Pleiotropic effects of PAB1 deletion: Extensive changes in the yeast proteome, transcriptome, and translatome
Source: PLoS Genet. 2024 Sep 5;20(9):e1011392. doi: 10.1371/journal.pgen.1011392 (PMC11407637; doi:10.1371/journal.pgen.1011392)
Supplement: S7 Table — (XLSX) [file pgen.1011392.s017.xlsx]

## Sheet: Sheet1
Ribosome footprint P-site offsets from footprint's 5' end | 3' end
		Footprint length (nt)
Strain	Genotype	20	21	22	23	27	28	29	30	31	32
HFY114_1	WT	12 | 7	13 | 7	13 | 8	14 | 8	11 | 15	12 | 15	13 | 15	13 | 16	13 | 17	13 | 18
HFY114_2	WT	12 | 7	13 | 7	13 | 8	14 | 8	11 | 15	12 | 15	13 | 15	13 | 16	13 | 17	13 | 18
HFY114_3	WT	12 | 7	13 | 7	13 | 8	14 | 8	11 | 15	12 | 15	13 | 15	13 | 16	13 | 17	13 | 18
KMY01	pbp1Δ	12 | 7	13 | 7	13 | 8	14 | 8	11 | 15	12 | 15	13 | 15	13 | 16	13 | 17	13 | 18
KMY02	pbp1Δ	12 | 7	13 | 7	13 | 8	14 | 8	11 | 15	12 | 15	13 | 15	13 | 16	13 | 17	13 | 18
KMY06	pbp1Δ	12 | 7	13 | 7	13 | 8	14 | 8	11 | 15	12 | 15	13 | 15	13 | 16	13 | 17	13 | 18
KMY07	pab1Δpbp1Δ	12 | 7	13 | 7	13 | 8	14 | 8	11 | 15	12 | 15	13 | 15	13 | 16	13 | 17	13 | 18
KMY10	pab1Δpbp1Δ	12 | 7	13 | 7	13 | 8	14 | 8	11 | 15	12 | 15	13 | 15	13 | 16	13 | 17	13 | 18
KMY11	pab1Δpbp1Δ	12 | 7	13 | 7	13 | 8	14 | 8	11 | 15	12 | 15	13 | 15	13 | 16	13 | 17	13 | 18
